# Supplementary material for: Awareness and Knowledge of Antimicrobial Resistance, Antimicrobial Stewardship and Barriers to Implementing Antimicrobial Susceptibility Testing among Medical Laboratory Scientists in Nigeria: A Cross-Sectional Study
Source: Antibiotics (Basel). 2023 Apr 26;12(5):815. doi: 10.3390/antibiotics12050815 (PMC10215829; doi:10.3390/antibiotics12050815)
Supplement: Supplementary file 1 [file antibiotics-12-00815-s001.zip]

Archive with 1 entries (1 files):
- antibiotics-2358686-supplementary.pdf
